# Supplementary material for: Effect of Elicitor Treatments on Quality Attributes in Blueberry: Implications of Cultivar and Environmental Conditions
Source: Plants (Basel). 2024 Apr 15;13(8):1105. doi: 10.3390/plants13081105 (PMC11054320; doi:10.3390/plants13081105)
Supplement: Supplementary file 1 [file plants-13-01105-s001.zip › Table S1.xlsx]

## Sheet: Foglio1
Statistics of Anthocyanins (Anthocyanin profile)
YEAR	CULTIVAR	TREATMENT	ANTHOCYANIN	MINIMUM	MAXIMUM	MEAN	STD ERROR
2021	COSMOPOLITAN	WATER	Delph3gal µg/g fw	106.811	120.693	115.632	4.42632
			Delph3gluc µg/g fw	106.867	122.154	115.275	4.47865
			Cyan3gal µg/g fw	8.928	10.625	9.53533	0.546027
			Delph3ara µg/g fw	110.099	125.956	119.336	4.76087
			Cyan3gluc µg/g fw	12.691	14.397	13.5093	0.493698
			Petun3gal µg/g fw	66.501	73.909	71.3897	2.44472
			Cyan3ara µg/g fw	0	0	0	0
			Petun3gluc µg/g fw	77.817	88.437	82.9207	3.07267
			Peon3gal µg/g fw	3.516	4.913	4.11267	0.415938
			Petun3ara µg/g fw	32.239	35.863	34.2813	1.07121
			Malv3gal µg/g fw	100.17	112.766	105.347	3.80513
			Peon3ara µg/g fw	0	0	0	0
			Malv3gluc µg/g fw	134.67	156.224	143.398	6.5508
			Malv3ara µg/g fw	77.781	84.751	80.11	2.32051
			Delph3galacet µg/g fw	0	0	0	0
			Delph3glucacet µg/g fw	51.086	53.48	52.2023	0.69578
			Cyan3galacet µg/g fw	5.975	6.297	6.10267	0.0987494
			Cyan3glucacet µg/g fw	0.446	0.628	0.566667	0.0603361
			Delph3araacet µg/g fw	17.723	19.526	18.4967	0.53595
			Petun3galacet µg/g fw	0	0	0	0
			Petun3glucacet µg/g fw	36.752	39.478	37.8937	0.817462
			Malv3galacet µg/g fw	13.243	15.015	14.343	0.554492
			Peon3glucacet µg/g fw	1.944	1.969	1.95967	0.00788106
			Malv3glucacet µg/g fw	55.098	65.582	61.2603	3.16331
			TOTAL µg/g fw	1039.53	1144.48	1087.67	30.6045
			DELPH µg/g fw	393.104	437.806	420.941	14.0222
			CYAN µg/g fw	28.222	31.765	29.714	1.06028
			PETUN µg/g fw	214.008	236.566	226.485	6.62128
			PEON µg/g fw	5.485	6.857	6.07233	0.408167
			MALV µg/g fw	380.962	434.094	404.458	15.6421
			Delph3gal %	10.275	11.065	10.6287	0.231769
			Delph3gluc %	10.28	10.825	10.5927	0.162374
			Cyan3gal %	0.791	0.985	0.878333	0.0568311
			Delph3ara %	10.591	11.673	10.9733	0.350336
			Cyan3gluc %	1.174	1.334	1.243	0.0474798
			Petun3gal %	6.397	6.836	6.56367	0.137301
			Cyan3ara %	0	0	0	0
			Petun3gluc %	7.486	7.727	7.62	0.0708684
			Peon3gal %	0.326	0.429	0.377	0.0297377
			Petun3ara %	3.036	3.324	3.15367	0.0872092
			Malv3gal %	9.284	9.918	9.685	0.201376
			Peon3ara %	0	0	0	0
			Malv3gluc %	12.481	13.65	13.177	0.355404
			Malv3ara %	7.209	7.484	7.366	0.0817455
			Delph3galacet %	0	0	0	0
			Delph3glucacet %	4.673	4.914	4.80333	0.0702622
			Cyan3galacet %	0.527	0.584	0.562	0.0176918
			Cyan3glucacet %	0.041	0.06	0.052	0.00568624
			Delph3araacet %	1.643	1.755	1.70133	0.0324157
			Petun3galacet %	0	0	0	0
			Petun3glucacet %	3.406	3.603	3.486	0.0598025
			Malv3galacet %	1.227	1.444	1.32067	0.0643748
			Peon3glucacet %	0.17	0.189	0.180333	0.00554777
			Malv3glucacet %	5.106	6.07	5.63533	0.28228
			DISUB %	3.147	3.452	3.293	0.0882855
			TRISUB %	96.548	96.853	96.707	0.0882855
			METHOX %	57.027	59.47	58.5653	0.773135
			ACET %	17.013	18.611	17.7417	0.466634
			DELPH %	37.816	40.029	38.6997	0.676586
			CYAN %	2.547	2.944	2.73533	0.115054
			PETUN %	20.587	21.212	20.823	0.19597
			PEON %	0.508	0.599	0.557333	0.0265477
			MALV %	35.307	38.317	37.1843	0.945326
		CHITOSAN	Delph3gal µg/g fw	124.06	146.908	134.394	6.68516
			Delph3gluc µg/g fw	136.402	159.439	145.397	7.1129
			Cyan3gal µg/g fw	8.334	9.428	8.94433	0.322099
			Delph3ara µg/g fw	130.883	155.275	142.294	7.08495
			Cyan3gluc µg/g fw	16.091	17.103	16.5887	0.292258
			Petun3gal µg/g fw	73.691	85.241	79.5347	3.3349
			Cyan3ara µg/g fw	0	0	0	0
			Petun3gluc µg/g fw	94.187	105.478	99.36	3.2935
			Peon3gal µg/g fw	34.682	40.257	38.16	1.75124
			Petun3ara µg/g fw	89.369	119.817	105.227	8.81244
			Malv3gal µg/g fw	142.506	185.763	163.388	12.5095
			Peon3ara µg/g fw	0	0	0	0
			Malv3gluc µg/g fw	73.405	98.019	85.3377	7.1153
			Malv3ara µg/g fw	68.516	116.125	86.8517	14.7916
			Delph3galacet µg/g fw	0	0	0	0
			Delph3glucacet µg/g fw	6.988	12.678	9.368	1.70711
			Cyan3galacet µg/g fw	0.778	1.572	1.127	0.23418
			Cyan3glucacet µg/g fw	0.778	1.572	1.127	0.23418
			Delph3araacet µg/g fw	20.572	30.338	24.9357	2.86664
			Petun3galacet µg/g fw	0	0	0	0
			Petun3glucacet µg/g fw	48.413	80.577	61.0683	9.89708
			Malv3galacet µg/g fw	13.827	29.319	20.5777	4.58158
			Peon3glucacet µg/g fw	1.763	3.171	2.40933	0.410525
			Malv3glucacet µg/g fw	67.076	126.575	93.022	17.592
			TOTAL µg/g fw	1152.32	1524.3	1319.11	109.084
			DELPH µg/g fw	418.905	504.638	456.389	25.3276
			CYAN µg/g fw	25.981	29.318	27.787	0.973073
			PETUN µg/g fw	305.66	391.113	345.19	24.8744
			PEON µg/g fw	36.445	43.428	40.5693	2.11282
			MALV µg/g fw	365.33	555.801	449.177	56.1513
			Delph3gal %	9.638	10.766	10.2423	0.328114
			Delph3gluc %	10.46	11.837	11.0853	0.402493
			Cyan3gal %	0.595	0.736	0.684667	0.0449901
			Delph3ara %	10.187	11.358	10.8443	0.345587
			Cyan3gluc %	1.122	1.396	1.27067	0.0799528
			Petun3gal %	5.592	6.395	6.06933	0.243895
			Cyan3ara %	0	0	0	0
			Petun3gluc %	6.92	8.174	7.59267	0.364868
			Peon3gal %	2.641	3.087	2.91267	0.13764
			Petun3ara %	7.756	8.315	7.977	0.171646
			Malv3gal %	12.187	12.641	12.3983	0.131992
			Peon3ara %	0	0	0	0
			Malv3gluc %	6.37	6.605	6.46833	0.0704943
			Malv3ara %	5.927	7.618	6.497	0.560527
			Delph3galacet %	0	0	0	0
			Delph3glucacet %	0.606	0.832	0.699	0.0682373
			Cyan3galacet %	0.068	0.103	0.084	0.0102144
			Cyan3glucacet %	0.068	0.103	0.084	0.0102144
			Delph3araacet %	1.785	1.99	1.88033	0.0596108
			Petun3galacet %	0	0	0	0
			Petun3glucacet %	4.201	5.286	4.57333	0.356453
			Malv3galacet %	1.2	1.923	1.52467	0.211937
			Peon3glucacet %	0.153	0.208	0.18	0.015885
			Malv3glucacet %	5.821	8.304	6.93133	0.728683
			DISUB %	4.772	5.458	5.21567	0.222149
			TRISUB %	94.542	95.228	94.7843	0.222149
			METHOX %	61.392	64.97	63.1253	1.03438
			ACET %	13.902	18.75	15.957	1.44733
			DELPH %	33.106	36.353	34.7513	0.937582
			CYAN %	1.923	2.255	2.123	0.101692
			PETUN %	25.659	26.526	26.213	0.277779
			PEON %	2.849	3.267	3.093	0.12564
			MALV %	31.704	36.463	33.8203	1.39878
		MELATONIN	Delph3gal µg/g fw	132.386	145.59	136.984	4.30652
			Delph3gluc µg/g fw	131.639	147.266	138.49	4.61259
			Cyan3gal µg/g fw	9.79	10.567	10.126	0.230363
			Delph3ara µg/g fw	144.66	147.545	146.532	0.937055
			Cyan3gluc µg/g fw	15.83	16.904	16.384	0.310503
			Petun3gal µg/g fw	77	88.788	81.0853	3.8537
			Cyan3ara µg/g fw	0	0	0	0
			Petun3gluc µg/g fw	86.851	100.773	91.8767	4.46065
			Peon3gal µg/g fw	2.834	70.66	25.5923	22.5342
			Petun3ara µg/g fw	35.592	94.541	57.124	18.7794
			Malv3gal µg/g fw	90.99	142.701	125.234	17.1233
			Peon3ara µg/g fw	0	0	0	0
			Malv3gluc µg/g fw	77.674	195.368	135.118	34.0043
			Malv3ara µg/g fw	75.344	107.406	91.1257	9.25886
			Delph3galacet µg/g fw	0	0	0	0
			Delph3glucacet µg/g fw	9.536	104.665	59.8967	27.6034
			Cyan3galacet µg/g fw	0.75	12.711	6.72867	3.45284
			Cyan3glucacet µg/g fw	0.496	2.175	1.14033	0.522504
			Delph3araacet µg/g fw	19.341	31.548	24.7783	3.58627
			Petun3galacet µg/g fw	0	0	0	0
			Petun3glucacet µg/g fw	43.232	76.404	59.9623	9.57702
			Malv3galacet µg/g fw	13.155	33.518	21.954	6.03868
			Peon3glucacet µg/g fw	1.635	2.892	2.26633	0.362876
			Malv3glucacet µg/g fw	60.248	142.34	96.6073	24.1569
			TOTAL µg/g fw	1147.87	1551.22	1329	118.235
			DELPH µg/g fw	450.068	576.46	506.681	37.0753
			CYAN µg/g fw	27.708	40.737	34.379	3.7644
			PETUN µg/g fw	243.143	319.798	290.048	23.7328
			PEON µg/g fw	4.469	72.932	27.8587	22.542
			MALV µg/g fw	372.049	620.644	470.039	76.4331
			Delph3gal %	9.386	11.533	10.4147	0.621405
			Delph3gluc %	9.494	11.468	10.522	0.571318
			Cyan3gal %	0.646	0.921	0.775667	0.0797712
			Delph3ara %	9.502	12.603	11.187	0.905229
			Cyan3gluc %	1.021	1.473	1.25633	0.130815
			Petun3gal %	5.724	6.749	6.15067	0.30809
			Cyan3ara %	0	0	0	0
			Petun3gluc %	6.496	7.566	6.965	0.315855
			Peon3gal %	0.212	5.486	1.98167	1.7522
			Petun3ara %	2.658	7.341	4.36667	1.49265
			Malv3gal %	7.927	11.08	9.38733	0.917576
			Peon3ara %	0	0	0	0
			Malv3gluc %	6.031	12.594	10.0507	2.0333
			Malv3ara %	6.564	7.037	6.84167	0.142614
			Delph3galacet %	0	0	0	0
			Delph3glucacet %	0.74	6.747	4.39733	1.85324
			Cyan3galacet %	0.058	0.819	0.487667	0.225117
			Cyan3glucacet %	0.043	0.14	0.0803333	0.0301459
			Delph3araacet %	1.685	2.034	1.84633	0.101604
			Petun3galacet %	0	0	0	0
			Petun3glucacet %	3.766	4.925	4.45633	0.352454
			Malv3galacet %	1.146	2.161	1.599	0.298031
			Peon3glucacet %	0.142	0.186	0.168	0.0133167
			Malv3glucacet %	5.249	9.176	7.066	1.14305
			DISUB %	3.024	7.814	4.75	1.53609
			TRISUB %	92.186	96.976	95.25	1.53609
			METHOX %	53.984	62.904	59.0333	2.64156
			ACET %	15.795	26.189	20.1023	3.12961
			DELPH %	34.945	42.994	38.367	2.40039
			CYAN %	2.151	3.022	2.59967	0.251781
			PETUN %	19.804	24.83	21.9387	1.4994
			PEON %	0.389	5.663	2.15	1.7565
			MALV %	32.411	40.01	34.9443	2.53283
	H. POPPINS	WATER	Delph3gal µg/g fw	256.333	262.945	259.639	1.90872
			Delph3gluc µg/g fw	5.903	6.322	6.11267	0.120955
			Cyan3gal µg/g fw	52.798	53.83	53.314	0.297913
			Delph3ara µg/g fw	126.113	128.07	127.091	0.564937
			Cyan3gluc µg/g fw	1.957	2.109	2.033	0.0438786
			Petun3gal µg/g fw	138.446	143.013	140.729	1.31838
			Cyan3ara µg/g fw	0	0	0	0
			Petun3gluc µg/g fw	6.45	6.851	6.65067	0.115759
			Peon3gal µg/g fw	12.3	13.103	12.7013	0.231806
			Petun3ara µg/g fw	67.341	68.604	67.9723	0.364597
			Malv3gal µg/g fw	246.802	250.761	248.782	1.14286
			Peon3ara µg/g fw	4.073	4.608	4.34033	0.154441
			Malv3gluc µg/g fw	9.465	9.541	9.503	0.0219393
			Malv3ara µg/g fw	102.362	109.392	105.877	2.02939
			Delph3galacet µg/g fw	0	0	0	0
			Delph3glucacet µg/g fw	0	0	0	0
			Cyan3galacet µg/g fw	0	0	0	0
			Cyan3glucacet µg/g fw	0	0	0	0
			Delph3araacet µg/g fw	0	0	0	0
			Petun3galacet µg/g fw	0	0	0	0
			Petun3glucacet µg/g fw	0	0	0	0
			Malv3galacet µg/g fw	0	0	0	0
			Peon3glucacet µg/g fw	0	0	0	0
			Malv3glucacet µg/g fw	0	0	0	0
			TOTAL µg/g fw	1044.01	1045.48	1044.75	0.426084
			DELPH µg/g fw	388.349	397.337	392.843	2.59461
			CYAN µg/g fw	54.755	55.939	55.347	0.341791
			PETUN µg/g fw	213.5	217.205	215.352	1.06954
			PEON µg/g fw	16.373	17.711	17.0417	0.386247
			MALV µg/g fw	358.629	369.694	364.162	3.19419
			Delph3gal %	24.553	25.151	24.852	0.172628
			Delph3gluc %	0.565	0.605	0.585	0.011547
			Cyan3gal %	5.057	5.149	5.103	0.0265581
			Delph3ara %	12.08	12.25	12.165	0.0490748
			Cyan3gluc %	0.187	0.202	0.194667	0.00433333
			Petun3gal %	13.261	13.679	13.47	0.120666
			Cyan3ara %	0	0	0	0
			Petun3gluc %	0.618	0.655	0.636667	0.0106823
			Peon3gal %	1.177	1.255	1.216	0.0225167
			Petun3ara %	6.441	6.571	6.506	0.0375278
			Malv3gal %	23.607	24.019	23.813	0.118934
			Peon3ara %	0.39	0.441	0.415333	0.0147234
			Malv3gluc %	0.905	0.914	0.909667	0.00260342
			Malv3ara %	9.791	10.478	10.1343	0.19832
			Delph3galacet %	0	0	0	0
			Delph3glucacet %	0	0	0	0
			Cyan3galacet %	0	0	0	0
			Cyan3glucacet %	0	0	0	0
			Delph3araacet %	0	0	0	0
			Petun3galacet %	0	0	0	0
			Petun3glucacet %	0	0	0	0
			Malv3galacet %	0	0	0	0
			Peon3glucacet %	0	0	0	0
			Malv3glucacet %	0	0	0	0
			DISUB %	6.917	6.941	6.929	0.0069282
			TRISUB %	93.059	93.083	93.071	0.0069282
			METHOX %	56.644	57.558	57.101	0.263849
			ACET %	0	0	0	0
			DELPH %	37.198	38.005	37.6013	0.232961
			CYAN %	5.245	5.351	5.298	0.0305996
			PETUN %	20.45	20.776	20.613	0.0941081
			PEON %	1.566	1.696	1.631	0.0375278
			MALV %	34.303	35.411	34.857	0.319852
		CHITOSAN	Delph3gal µg/g fw	286.575	309.372	295.509	7.02738
			Delph3gluc µg/g fw	7.403	8.092	7.71467	0.201589
			Cyan3gal µg/g fw	44.256	52.683	49.2443	2.55308
			Delph3ara µg/g fw	135.805	143.746	138.505	2.6209
			Cyan3gluc µg/g fw	2.219	2.655	2.43333	0.125916
			Petun3gal µg/g fw	170.218	179.541	175.137	2.70358
			Cyan3ara µg/g fw	0	0	0	0
			Petun3gluc µg/g fw	8.365	9.196	8.74667	0.242263
			Peon3gal µg/g fw	19.034	21.691	20.804	0.885001
			Petun3ara µg/g fw	77.193	82.688	79.529	1.63878
			Malv3gal µg/g fw	397.155	411.295	403.782	4.10587
			Peon3ara µg/g fw	6.032	7.637	6.91267	0.469871
			Malv3gluc µg/g fw	16.929	17.552	17.3297	0.200736
			Malv3ara µg/g fw	163.022	164.184	163.542	0.341002
			Delph3galacet µg/g fw	0	0	0	0
			Delph3glucacet µg/g fw	0	0	0	0
			Cyan3galacet µg/g fw	0	0	0	0
			Cyan3glucacet µg/g fw	0	0	0	0
			Delph3araacet µg/g fw	0	0	0	0
			Petun3galacet µg/g fw	0	0	0	0
			Petun3glucacet µg/g fw	0	0	0	0
			Malv3galacet µg/g fw	0	0	0	0
			Peon3glucacet µg/g fw	0	0	0	0
			Malv3glucacet µg/g fw	0	0	0	0
			TOTAL µg/g fw	1348.05	1400.15	1369.19	15.8242
			DELPH µg/g fw	429.942	461.21	441.728	9.81216
			CYAN µg/g fw	46.475	55.338	51.6777	2.67222
			PETUN µg/g fw	257.289	271.425	263.412	4.18863
			PEON µg/g fw	25.066	29.328	27.7167	1.33558
			MALV µg/g fw	578.268	592.266	584.653	4.08726
			Delph3gal %	21.259	22.096	21.577	0.261689
			Delph3gluc %	0.549	0.578	0.563333	0.00837324
			Cyan3gal %	3.256	3.768	3.59567	0.169839
			Delph3ara %	9.99	10.266	10.114	0.080895
			Cyan3gluc %	0.163	0.19	0.177667	0.00788106
			Petun3gal %	12.627	12.922	12.7907	0.0866801
			Cyan3ara %	0	0	0	0
			Petun3gluc %	0.62	0.657	0.638333	0.0106823
			Peon3gal %	1.4	1.609	1.51933	0.0621298
			Petun3ara %	5.679	5.906	5.808	0.0673375
			Malv3gal %	28.775	30.256	29.4977	0.4279
			Peon3ara %	0.444	0.566	0.505	0.0352184
			Malv3gluc %	1.25	1.291	1.26567	0.0127845
			Malv3ara %	11.643	12.179	11.948	0.159092
			Delph3galacet %	0	0	0	0
			Delph3glucacet %	0	0	0	0
			Cyan3galacet %	0	0	0	0
			Cyan3glucacet %	0	0	0	0
			Delph3araacet %	0	0	0	0
			Petun3galacet %	0	0	0	0
			Petun3glucacet %	0	0	0	0
			Malv3galacet %	0	0	0	0
			Peon3glucacet %	0	0	0	0
			Malv3glucacet %	0	0	0	0
			DISUB %	5.263	6.123	5.79733	0.269293
			TRISUB %	93.877	94.737	94.2027	0.269293
			METHOX %	63.108	64.652	63.9727	0.455245
			ACET %	0	0	0	0
			DELPH %	31.894	32.94	32.2543	0.342982
			CYAN %	3.419	3.952	3.773	0.177004
			PETUN %	19.086	19.385	19.2367	0.0863217
			PEON %	1.844	2.176	2.02467	0.0969559
			MALV %	41.669	43.569	42.7117	0.556256
	LEGACY	WATER	Delph3gal µg/g fw	280.053	314.301	296.922	9.88983
			Delph3gluc µg/g fw	4.514	5.356	4.98467	0.248087
			Cyan3gal µg/g fw	27.094	30.416	29.1423	1.03425
			Delph3ara µg/g fw	111.184	121.266	116.06	2.9151
			Cyan3gluc µg/g fw	1.28	1.453	1.354	0.0514814
			Petun3gal µg/g fw	200.748	216.875	208.378	4.67563
			Cyan3ara µg/g fw	0	0	0	0
			Petun3gluc µg/g fw	6.293	6.661	6.42567	0.117985
			Peon3gal µg/g fw	11.858	12.106	12.0213	0.081685
			Petun3ara µg/g fw	61.044	64.757	62.6987	1.09069
			Malv3gal µg/g fw	474.724	487.387	481.473	3.67922
			Peon3ara µg/g fw	3.853	3.994	3.942	0.0447102
			Malv3gluc µg/g fw	16.367	16.901	16.606	0.156675
			Malv3ara µg/g fw	190.853	198.096	195.202	2.21371
			Delph3galacet µg/g fw	0	0	0	0
			Delph3glucacet µg/g fw	0	0	0	0
			Cyan3galacet µg/g fw	0	0	0	0
			Cyan3glucacet µg/g fw	0	0	0	0
			Delph3araacet µg/g fw	0	0	0	0
			Petun3galacet µg/g fw	0	0	0	0
			Petun3glucacet µg/g fw	0	0	0	0
			Malv3galacet µg/g fw	0	0	0	0
			Peon3glucacet µg/g fw	0	0	0	0
			Malv3glucacet µg/g fw	0	0	0	0
			TOTAL µg/g fw	1403.89	1478.51	1435.21	22.3582
			DELPH µg/g fw	395.751	440.923	417.967	13.0453
			CYAN µg/g fw	28.423	31.869	30.4963	1.05466
			PETUN µg/g fw	268.115	288.293	277.502	5.86704
			PEON µg/g fw	15.711	16.094	15.9633	0.126193
			MALV µg/g fw	681.944	702.384	693.28	6.00519
			Delph3gal %	19.948	21.258	20.6777	0.385465
			Delph3gluc %	0.322	0.362	0.347	0.0125831
			Cyan3gal %	1.93	2.137	2.03	0.0598582
			Delph3ara %	7.92	8.202	8.08433	0.0846844
			Cyan3gluc %	0.087	0.102	0.0946667	0.00433333
			Petun3gal %	14.299	14.669	14.516	0.1115
			Cyan3ara %	0	0	0	0
			Petun3gluc %	0.442	0.451	0.447667	0.002848
			Peon3gal %	0.802	0.862	0.838	0.0183303
			Petun3ara %	4.348	4.38	4.36833	0.0102035
			Malv3gal %	32.965	34.355	33.5583	0.413938
			Peon3ara %	0.261	0.283	0.275	0.00702377
			Malv3gluc %	1.143	1.179	1.15733	0.0110202
			Malv3ara %	13.398	14.008	13.6053	0.201363
			Delph3galacet %	0	0	0	0
			Delph3glucacet %	0	0	0	0
			Cyan3galacet %	0	0	0	0
			Cyan3glucacet %	0	0	0	0
			Delph3araacet %	0	0	0	0
			Petun3galacet %	0	0	0	0
			Petun3glucacet %	0	0	0	0
			Malv3galacet %	0	0	0	0
			Peon3glucacet %	0	0	0	0
			Malv3glucacet %	0	0	0	0
			DISUB %	3.17	3.37	3.23767	0.0661723
			TRISUB %	96.63	96.83	96.7623	0.0661723
			METHOX %	68.068	69.786	68.7663	0.52132
			ACET %	0	0	0	0
			DELPH %	28.19	29.822	29.109	0.482246
			CYAN %	2.025	2.239	2.12467	0.0622102
			PETUN %	19.098	19.499	19.332	0.120509
			PEON %	1.063	1.146	1.11333	0.0255365
			MALV %	47.506	49.542	48.321	0.621812
		MELATONIN	Delph3gal µg/g fw	249.535	287.531	269.096	10.983
			Delph3gluc µg/g fw	4.386	5.278	4.80567	0.258841
			Cyan3gal µg/g fw	23.724	26.582	25.406	0.862954
			Delph3ara µg/g fw	99.249	118.733	109.14	5.62653
			Cyan3gluc µg/g fw	0.885	1.094	1.00833	0.0632043
			Petun3gal µg/g fw	195.504	219.191	207.1	6.84233
			Cyan3ara µg/g fw	0	0	0	0
			Petun3gluc µg/g fw	5.589	6.424	6.014	0.24116
			Peon3gal µg/g fw	15.392	16.291	15.924	0.272317
			Petun3ara µg/g fw	58.254	68.204	62.7877	2.90603
			Malv3gal µg/g fw	612.842	643.929	625.914	9.30824
			Peon3ara µg/g fw	4.944	5.683	5.20367	0.239945
			Malv3gluc µg/g fw	19.446	21.105	20.212	0.483104
			Malv3ara µg/g fw	239.177	254.649	244.425	5.1126
			Delph3galacet µg/g fw	0	0	0	0
			Delph3glucacet µg/g fw	0	0	0	0
			Cyan3galacet µg/g fw	0	0	0	0
			Cyan3glucacet µg/g fw	0	0	0	0
			Delph3araacet µg/g fw	0	0	0	0
			Petun3galacet µg/g fw	0	0	0	0
			Petun3glucacet µg/g fw	0	0	0	0
			Malv3galacet µg/g fw	0	0	0	0
			Peon3glucacet µg/g fw	0	0	0	0
			Malv3glucacet µg/g fw	0	0	0	0
			TOTAL µg/g fw	1538.43	1674.69	1597.04	40.4727
			DELPH µg/g fw	353.17	411.542	383.042	16.8645
			CYAN µg/g fw	24.609	27.676	26.4143	0.926157
			PETUN µg/g fw	259.347	293.819	275.902	9.97451
			PEON µg/g fw	20.336	21.974	21.1277	0.473639
			MALV µg/g fw	871.737	919.683	890.551	14.7712
			Delph3gal %	16.22	17.169	16.838	0.309261
			Delph3gluc %	0.285	0.315	0.300333	0.00866667
			Cyan3gal %	1.542	1.642	1.59033	0.0289156
			Delph3ara %	6.451	7.09	6.82533	0.192441
			Cyan3gluc %	0.057	0.066	0.0626667	0.002848
			Petun3gal %	12.708	13.093	12.963	0.127508
			Cyan3ara %	0	0	0	0
			Petun3gluc %	0.363	0.384	0.376333	0.00669162
			Peon3gal %	0.973	1.046	0.998	0.0240069
			Petun3ara %	3.787	4.073	3.92767	0.0825941
			Malv3gal %	38.451	40.364	39.2173	0.584061
			Peon3ara %	0.313	0.339	0.325333	0.0075351
			Malv3gluc %	1.232	1.306	1.266	0.0215716
			Malv3ara %	15.174	15.547	15.309	0.119358
			Delph3galacet %	0	0	0	0
			Delph3glucacet %	0	0	0	0
			Cyan3galacet %	0	0	0	0
			Cyan3glucacet %	0	0	0	0
			Delph3araacet %	0	0	0	0
			Petun3galacet %	0	0	0	0
			Petun3glucacet %	0	0	0	0
			Malv3galacet %	0	0	0	0
			Peon3glucacet %	0	0	0	0
			Malv3glucacet %	0	0	0	0
			DISUB %	2.965	2.997	2.977	0.0100664
			TRISUB %	97.003	97.035	97.023	0.0100664
			METHOX %	73.773	75.444	74.3827	0.532623
			ACET %	0	0	0	0
			DELPH %	22.957	24.574	23.964	0.507241
			CYAN %	1.6	1.708	1.65367	0.0311787
			PETUN %	16.858	17.545	17.267	0.208856
			PEON %	1.289	1.37	1.32367	0.0240993
			MALV %	54.916	57.216	55.792	0.718268
2022	Cosmopolitan	WATER	Delph3gal µg/g fw	80.066	95.899	90.2405	3.65601
			Delph3gluc µg/g fw	97.278	110.954	106.08	3.19365
			Cyan3gal µg/g fw	13.295	14.628	14.1298	0.295001
			Delph3ara µg/g fw	83.56	101.452	92.035	3.69974
			Cyan3gluc µg/g fw	14.246	15.141	14.7683	0.203743
			Petun3gal µg/g fw	55.29	63.073	60.5295	1.77279
			Cyan3ara µg/g fw	7.001	7.576	7.253	0.119156
			Petun3gluc µg/g fw	92.215	101.363	98.9435	2.24386
			Peon3gal µg/g fw	14.513	15.529	15.1115	0.229366
			Petun3ara µg/g fw	43.403	50.167	47.1537	1.4604
			Malv3gal µg/g fw	178.483	191.351	187.405	3.02177
			Peon3ara µg/g fw	0	0	0	0
			Malv3gluc µg/g fw	217.893	232.243	225.61	2.9469
			Malv3ara µg/g fw	118.207	125.408	120.984	1.55315
			Delph3galacet µg/g fw	0.086	0.133	0.10575	0.0109877
			Delph3glucacet µg/g fw	17.515	23.853	19.8085	1.47189
			Cyan3galacet µg/g fw	3.058	3.165	3.1185	0.0267473
			Cyan3glucacet µg/g fw	0.623	0.898	0.69775	0.0668897
			Delph3araacet µg/g fw	21.438	21.824	21.6657	0.0825877
			Petun3galacet µg/g fw	0	0	0	0
			Petun3glucacet µg/g fw	18.947	23.929	20.6525	1.1355
			Malv3galacet µg/g fw	10.045	11.663	10.9147	0.33427
			Peon3glucacet µg/g fw	2.613	2.917	2.7615	0.0637096
			Malv3glucacet µg/g fw	52.969	57.967	55.104	1.07602
			TOTAL µg/g fw	1166.25	1234.78	1215.07	16.4265
			DELPH µg/g fw	300.215	353.62	329.935	11.5136
			CYAN µg/g fw	38.605	40.491	39.9673	0.456249
			PETUN µg/g fw	210.23	237.617	227.279	5.91998
			PEON µg/g fw	17.306	18.252	17.873	0.201661
			MALV µg/g fw	585.18	611.563	600.018	5.56179
			Delph3gal %	6.865	7.77	7.41875	0.20871
			Delph3gluc %	8.341	8.986	8.72475	0.154485
			Cyan3gal %	1.14	1.185	1.16275	0.0112722
			Delph3ara %	7.165	8.22	7.5685	0.229023
			Cyan3gluc %	1.186	1.236	1.2155	0.0105633
			Petun3gal %	4.741	5.108	4.97825	0.0811032
			Cyan3ara %	0.584	0.614	0.59675	0.0066505
			Petun3gluc %	7.907	8.247	8.14	0.0784623
			Peon3gal %	1.176	1.321	1.24475	0.0304778
			Petun3ara %	3.722	4.065	3.87875	0.0814937
			Malv3gal %	14.461	16.196	15.4343	0.359808
			Peon3ara %	0	0	0	0
			Malv3gluc %	17.655	19.408	18.5802	0.383242
			Malv3ara %	9.704	10.237	9.96	0.132932
			Delph3galacet %	0.007	0.011	0.0085	0.000957427
			Delph3glucacet %	1.43	1.933	1.6285	0.109423
			Cyan3galacet %	0.25	0.271	0.25675	0.00495606
			Cyan3glucacet %	0.05	0.077	0.0575	0.00651281
			Delph3araacet %	1.755	1.838	1.7835	0.0190197
			Petun3galacet %	0	0	0	0
			Petun3glucacet %	1.547	1.939	1.699	0.0839563
			Malv3galacet %	0.82	1	0.8995	0.037382
			Peon3glucacet %	0.22	0.238	0.227	0.00387298
			Malv3glucacet %	4.324	4.697	4.53625	0.0834
			DISUB %	4.682	4.855	4.7615	0.0359687
			TRISUB %	95.145	95.318	95.2385	0.0359687
			METHOX %	68.068	70.948	69.5775	0.626736
			ACET %	10.448	11.757	11.0972	0.273694
			DELPH %	25.742	28.652	27.133	0.635237
			CYAN %	3.263	3.31	3.2895	0.0110038
			PETUN %	18.026	19.253	18.6958	0.252938
			PEON %	1.402	1.545	1.472	0.0293627
			MALV %	47.414	51.377	49.4098	0.834042
		CHITOSAN	Delph3gal µg/g fw	115.654	130.289	124.419	3.48919
			Delph3gluc µg/g fw	137.51	141.756	139.557	0.928689
			Cyan3gal µg/g fw	16.851	20.065	17.8975	0.755347
			Delph3ara µg/g fw	120.532	130.596	125.85	2.57161
			Cyan3gluc µg/g fw	17.088	18.488	17.7533	0.318422
			Petun3gal µg/g fw	70.644	86.782	80.0917	3.69012
			Cyan3ara µg/g fw	9.059	12.173	10.56	0.692751
			Petun3gluc µg/g fw	118.823	132.98	124.785	3.29634
			Peon3gal µg/g fw	15.295	17.761	16.4627	0.559037
			Petun3ara µg/g fw	51.997	62.184	58.2135	2.261
			Malv3gal µg/g fw	189.677	276.567	223.529	20.2394
			Peon3ara µg/g fw	0	0	0	0
			Malv3gluc µg/g fw	239.364	325.187	271.453	19.9038
			Malv3ara µg/g fw	123.774	164.739	141.804	10.2978
			Delph3galacet µg/g fw	0.078	0.101	0.093	0.00511534
			Delph3glucacet µg/g fw	21.332	25.449	23.5257	0.895752
			Cyan3galacet µg/g fw	3.068	3.664	3.36675	0.144393
			Cyan3glucacet µg/g fw	0.351	0.722	0.5	0.0789694
			Delph3araacet µg/g fw	21.711	30.338	25.1277	1.8926
			Petun3galacet µg/g fw	0	0	0	0
			Petun3glucacet µg/g fw	21.909	25.408	23.395	0.735881
			Malv3galacet µg/g fw	11.118	13.798	11.935	0.625489
			Peon3glucacet µg/g fw	1.924	3.337	2.52425	0.324366
			Malv3glucacet µg/g fw	51.026	69.228	58.3012	3.97494
			TOTAL µg/g fw	1386.58	1663.42	1501.15	65.1438
			DELPH µg/g fw	426.593	447.431	438.573	4.35758
			CYAN µg/g fw	47.384	54.635	50.0775	1.60189
			PETUN µg/g fw	264.373	305.992	286.486	9.45809
			PEON µg/g fw	17.219	21.098	18.987	0.804859
			MALV µg/g fw	614.959	849.519	707.022	54.634
			Delph3gal %	7.332	9.27	8.33	0.396015
			Delph3gluc %	8.434	10.223	9.348	0.402981
			Cyan3gal %	1.013	1.428	1.20175	0.0865211
			Delph3ara %	7.356	9.243	8.4305	0.396192
			Cyan3gluc %	1.027	1.315	1.1915	0.0703284
			Petun3gal %	5.095	5.542	5.336	0.107391
			Cyan3ara %	0.545	0.866	0.71025	0.0656269
			Petun3gluc %	7.994	8.569	8.3305	0.138753
			Peon3gal %	1.02	1.225	1.10025	0.0439628
			Petun3ara %	3.656	4.116	3.884	0.108268
			Malv3gal %	13.496	16.626	14.8033	0.691221
			Peon3ara %	0	0	0	0
			Malv3gluc %	17.031	19.549	18.0175	0.54369
			Malv3ara %	8.807	9.919	9.412	0.291601
			Delph3galacet %	0.005	0.007	0.00625	0.000478714
			Delph3glucacet %	1.467	1.835	1.575	0.0873394
			Cyan3galacet %	0.198	0.253	0.225	0.0113798
			Cyan3glucacet %	0.025	0.043	0.033	0.00391578
			Delph3araacet %	1.545	1.824	1.668	0.0580445
			Petun3galacet %	0	0	0	0
			Petun3glucacet %	1.508	1.652	1.5615	0.0319492
			Malv3galacet %	0.741	0.829	0.79475	0.0196145
			Peon3glucacet %	0.137	0.201	0.1665	0.0141745
			Malv3glucacet %	3.631	4.162	3.8735	0.11161
			DISUB %	4.117	5.113	4.62875	0.223321
			TRISUB %	94.887	95.883	95.3712	0.223321
			METHOX %	64.745	70.734	67.2798	1.32627
			ACET %	9.465	10.3	9.90325	0.223787
			DELPH %	26.417	31.367	29.358	1.1141
			CYAN %	2.849	3.887	3.362	0.219166
			PETUN %	18.395	19.764	19.1125	0.281922
			PEON %	1.198	1.376	1.26675	0.039165
			MALV %	43.756	51.071	46.9008	1.58583
		MELATONIN	Delph3gal µg/g fw	111.695	122.746	117.12	2.2647
			Delph3gluc µg/g fw	134.209	143.912	138.191	2.10406
			Cyan3gal µg/g fw	15.719	18.323	17.2685	0.551071
			Delph3ara µg/g fw	112.199	118.409	115.272	1.27
			Cyan3gluc µg/g fw	17.289	18.14	17.8433	0.189105
			Petun3gal µg/g fw	70.732	80.492	74.6048	2.10323
			Cyan3ara µg/g fw	7.168	10.918	9.16775	0.782123
			Petun3gluc µg/g fw	116.498	128.301	121.084	2.54782
			Peon3gal µg/g fw	18.206	20.199	19.249	0.439572
			Petun3ara µg/g fw	53.45	56.821	54.7018	0.73531
			Malv3gal µg/g fw	202.378	250.577	218.802	10.9575
			Peon3ara µg/g fw	0	0	0	0
			Malv3gluc µg/g fw	246.186	298.059	264.187	11.6663
			Malv3ara µg/g fw	126.702	151.325	137.029	5.57103
			Delph3galacet µg/g fw	0.078	0.114	0.09475	0.00921389
			Delph3glucacet µg/g fw	21.978	25.74	23.7832	0.812786
			Cyan3galacet µg/g fw	3.217	3.832	3.42725	0.142775
			Cyan3glucacet µg/g fw	0.703	0.971	0.789	0.0613365
			Delph3araacet µg/g fw	22.947	27.594	24.487	1.07217
			Petun3galacet µg/g fw	0	0	0	0
			Petun3glucacet µg/g fw	22.196	25.173	23.2985	0.648881
			Malv3galacet µg/g fw	10.755	13.342	11.9002	0.562647
			Peon3glucacet µg/g fw	2.463	3.38	2.77225	0.207328
			Malv3glucacet µg/g fw	54.819	67.384	58.6698	2.93064
			TOTAL µg/g fw	1398.67	1582.18	1453.74	43.2031
			DELPH µg/g fw	404.419	438.479	418.947	7.12229
			CYAN µg/g fw	44.096	51.361	48.4958	1.54843
			PETUN µg/g fw	267.365	290.787	273.689	5.70462
			PEON µg/g fw	20.773	23.078	22.0213	0.523389
			MALV µg/g fw	646.667	780.687	690.587	31.218
			Delph3gal %	7.758	8.347	8.067	0.158326
			Delph3gluc %	9.096	9.906	9.5195	0.173978
			Cyan3gal %	1.103	1.302	1.1905	0.0468304
			Delph3ara %	7.484	8.226	7.94375	0.173901
			Cyan3gluc %	1.135	1.289	1.23025	0.0335444
			Petun3gal %	5.057	5.288	5.13325	0.0523933
			Cyan3ara %	0.512	0.776	0.63225	0.0588506
			Petun3gluc %	8.109	8.621	8.33625	0.1066
			Peon3gal %	1.245	1.435	1.32675	0.0423918
			Petun3ara %	3.591	3.892	3.7685	0.0664085
			Malv3gal %	14.469	15.837	15.0252	0.303762
			Peon3ara %	0	0	0	0
			Malv3gluc %	17.489	18.839	18.1517	0.280086
			Malv3ara %	9.059	9.83	9.41975	0.172432
			Delph3galacet %	0.005	0.008	0.00675	0.00075
			Delph3glucacet %	1.541	1.741	1.637	0.0409634
			Cyan3galacet %	0.23	0.242	0.2355	0.00320156
			Cyan3glucacet %	0.05	0.061	0.054	0.00241523
			Delph3araacet %	1.63	1.744	1.68225	0.024881
			Petun3galacet %	0	0	0	0
			Petun3glucacet %	1.556	1.636	1.60325	0.018643
			Malv3galacet %	0.769	0.865	0.81775	0.0220052
			Peon3glucacet %	0.175	0.214	0.19025	0.00868308
			Malv3glucacet %	3.919	4.259	4.02875	0.0776921
			DISUB %	4.565	5.259	4.85925	0.151881
			TRISUB %	94.741	95.435	95.1407	0.151881
			METHOX %	66.862	69.18	67.8017	0.548643
			ACET %	10.045	10.586	10.2553	0.115781
			DELPH %	27.714	29.871	28.8562	0.499175
			CYAN %	3.106	3.649	3.3425	0.12912
			PETUN %	18.379	19.2	18.8412	0.180908
			PEON %	1.456	1.61	1.51675	0.0369219
			MALV %	46.209	49.343	47.4438	0.757878
	H. POPPINS	WATER	Delph3gal µg/g fw	212.374	238.717	224.537	7.67119
			Delph3gluc µg/g fw	5.609	6.522	5.95333	0.286436
			Cyan3gal µg/g fw	42.595	47.336	45.5983	1.50784
			Delph3ara µg/g fw	105.251	118.283	110.785	3.88807
			Cyan3gluc µg/g fw	1.706	1.962	1.85233	0.076141
			Petun3gal µg/g fw	150.207	165.821	156.89	4.64532
			Cyan3ara µg/g fw	12.444	13.208	12.8923	0.230307
			Petun3gluc µg/g fw	6.354	7.643	6.79767	0.422841
			Peon3gal µg/g fw	17.262	18.811	17.833	0.491286
			Petun3ara µg/g fw	66.904	73.629	69.9143	1.97302
			Malv3gal µg/g fw	306.945	321.764	314.831	4.30433
			Peon3ara µg/g fw	4.327	4.628	4.43167	0.0982384
			Malv3gluc µg/g fw	9.243	10.094	9.71533	0.250087
			Malv3ara µg/g fw	131.606	136.386	133.975	1.38003
			Delph3galacet µg/g fw	0	0	0	0
			Delph3glucacet µg/g fw	0	0	0	0
			Cyan3galacet µg/g fw	0	0	0	0
			Cyan3glucacet µg/g fw	0	0	0	0
			Delph3araacet µg/g fw	0	0	0	0
			Petun3galacet µg/g fw	0	0	0	0
			Petun3glucacet µg/g fw	0	0	0	0
			Malv3galacet µg/g fw	0	0	0	0
			Peon3glucacet µg/g fw	0	0	0	0
			Malv3glucacet µg/g fw	0	0	0	0
			TOTAL µg/g fw	1073.16	1164.33	1116.01	26.4599
			DELPH µg/g fw	323.354	363.522	341.275	11.7955
			CYAN µg/g fw	56.745	62.25	60.343	1.80008
			PETUN µg/g fw	223.507	247.093	233.602	7.01715
			PEON µg/g fw	21.589	23.439	22.2647	0.589386
			MALV µg/g fw	447.794	468.244	458.521	5.92471
			Delph3gal %	19.789	20.502	20.1093	0.208979
			Delph3gluc %	0.505	0.56	0.533	0.015885
			Cyan3gal %	3.969	4.263	4.08567	0.0901283
			Delph3ara %	9.799	10.159	9.922	0.118528
			Cyan3gluc %	0.159	0.17	0.166	0.00351188
			Petun3gal %	13.925	14.242	14.0547	0.095945
			Cyan3ara %	1.134	1.173	1.15567	0.0114649
			Petun3gluc %	0.572	0.656	0.608	0.02498
			Peon3gal %	1.554	1.624	1.598	0.0221209
			Petun3ara %	6.232	6.324	6.26333	0.0303388
			Malv3gal %	27.635	28.602	28.2243	0.298538
			Peon3ara %	0.39	0.404	0.397	0.00404145
			Malv3gluc %	0.861	0.883	0.870333	0.00656591
			Malv3ara %	11.714	12.263	12.0123	0.160265
			Delph3galacet %	0	0	0	0
			Delph3glucacet %	0	0	0	0
			Cyan3galacet %	0	0	0	0
			Cyan3glucacet %	0	0	0	0
			Delph3araacet %	0	0	0	0
			Petun3galacet %	0	0	0	0
			Petun3glucacet %	0	0	0	0
			Malv3galacet %	0	0	0	0
			Peon3glucacet %	0	0	0	0
			Malv3glucacet %	0	0	0	0
			DISUB %	7.316	7.55	7.40233	0.0741852
			TRISUB %	92.45	92.684	92.5977	0.0741852
			METHOX %	63.451	64.582	64.0287	0.326718
			ACET %	0	0	0	0
			DELPH %	30.131	31.221	30.5643	0.333883
			CYAN %	5.288	5.606	5.40733	0.100002
			PETUN %	20.73	21.222	20.9263	0.150462
			PEON %	1.944	2.028	1.995	0.025865
			MALV %	40.216	41.727	41.1073	0.456849
		CHITOSAN	Delph3gal µg/g fw	257.656	274.665	266.995	4.98054
			Delph3gluc µg/g fw	7.757	7.89	7.81133	0.0402754
			Cyan3gal µg/g fw	51.146	54.684	53.34	1.10623
			Delph3ara µg/g fw	129.251	135.149	132.031	1.71101
			Cyan3gluc µg/g fw	2.195	2.687	2.42233	0.14325
			Petun3gal µg/g fw	172.253	185.658	179.503	3.90823
			Cyan3ara µg/g fw	12.298	15.02	14.1013	0.90172
			Petun3gluc µg/g fw	8.736	9.308	8.96433	0.174902
			Peon3gal µg/g fw	21.426	24.288	23.0943	0.859601
			Petun3ara µg/g fw	78.527	84.902	81.8333	1.84414
			Malv3gal µg/g fw	359.407	411.328	391.08	16.0401
			Peon3ara µg/g fw	6.074	6.846	6.58433	0.255194
			Malv3gluc µg/g fw	13.696	15.6	14.345	0.627623
			Malv3ara µg/g fw	155.696	181.855	169.336	7.5722
			Delph3galacet µg/g fw	0	0	0	0
			Delph3glucacet µg/g fw	0	0	0	0
			Cyan3galacet µg/g fw	0	0	0	0
			Cyan3glucacet µg/g fw	0	0	0	0
			Delph3araacet µg/g fw	0	0	0	0
			Petun3galacet µg/g fw	0	0	0	0
			Petun3glucacet µg/g fw	0	0	0	0
			Malv3galacet µg/g fw	0	0	0	0
			Peon3glucacet µg/g fw	0	0	0	0
			Malv3glucacet µg/g fw	0	0	0	0
			TOTAL µg/g fw	1280.1	1400.94	1351.44	36.5537
			DELPH µg/g fw	394.694	414.114	406.837	6.11139
			CYAN µg/g fw	68.683	72.089	69.8637	1.11336
			PETUN µg/g fw	259.516	279.868	270.301	5.90656
			PEON µg/g fw	28.272	30.402	29.6787	0.703428
			MALV µg/g fw	528.799	606.922	574.761	23.5843
			Delph3gal %	19.177	20.128	19.7687	0.298096
			Delph3gluc %	0.563	0.608	0.578667	0.014678
			Cyan3gal %	3.903	3.995	3.948	0.0265769
			Delph3ara %	9.59	10.097	9.778	0.160346
			Cyan3gluc %	0.16	0.21	0.18	0.0152753
			Petun3gal %	13.151	13.456	13.2863	0.0897038
			Cyan3ara %	0.895	1.171	1.046	0.0807279
			Petun3gluc %	0.644	0.682	0.663333	0.0109747
			Peon3gal %	1.674	1.734	1.708	0.0177764
			Petun3ara %	5.976	6.134	6.05667	0.0456411
			Malv3gal %	28.076	29.361	28.9157	0.420091
			Peon3ara %	0.434	0.535	0.489	0.0295014
			Malv3gluc %	0.981	1.136	1.06233	0.0449085
			Malv3ara %	12.163	12.981	12.5187	0.242084
			Delph3galacet %	0	0	0	0
			Delph3glucacet %	0	0	0	0
			Cyan3galacet %	0	0	0	0
			Cyan3glucacet %	0	0	0	0
			Delph3araacet %	0	0	0	0
			Petun3galacet %	0	0	0	0
			Petun3glucacet %	0	0	0	0
			Malv3galacet %	0	0	0	0
			Peon3glucacet %	0	0	0	0
			Malv3glucacet %	0	0	0	0
			DISUB %	7.215	7.585	7.371	0.110677
			TRISUB %	92.415	92.785	92.629	0.110677
			METHOX %	63.791	65.467	64.7007	0.489099
			ACET %	0	0	0	0
			DELPH %	29.388	30.833	30.1253	0.417399
			CYAN %	5.001	5.376	5.17433	0.109176
			PETUN %	19.771	20.273	20.007	0.145689
			PEON %	2.167	2.214	2.19667	0.0149034
			MALV %	41.309	43.322	42.4963	0.60859
		MELATONIN	Delph3gal µg/g fw	262.582	274.213	266.878	3.68541
			Delph3gluc µg/g fw	6.693	7.974	7.433	0.382945
			Cyan3gal µg/g fw	50.803	55.433	52.889	1.35604
			Delph3ara µg/g fw	129.589	136.586	132.919	2.02685
			Cyan3gluc µg/g fw	2.24	2.568	2.41333	0.0951443
			Petun3gal µg/g fw	178.818	187.442	183.756	2.56711
			Cyan3ara µg/g fw	14.129	16.829	15.8963	0.884119
			Petun3gluc µg/g fw	8.085	8.979	8.458	0.268475
			Peon3gal µg/g fw	19.805	22.368	20.9567	0.75118
			Petun3ara µg/g fw	79.289	83.844	82.2687	1.49065
			Malv3gal µg/g fw	346.946	374.226	360.217	7.8837
			Peon3ara µg/g fw	5.264	6.311	5.73033	0.307602
			Malv3gluc µg/g fw	11.564	12.793	12.0447	0.379185
			Malv3ara µg/g fw	146.706	161.819	154.323	4.36317
			Delph3galacet µg/g fw	0	0	0	0
			Delph3glucacet µg/g fw	0	0	0	0
			Cyan3galacet µg/g fw	0	0	0	0
			Cyan3glucacet µg/g fw	0	0	0	0
			Delph3araacet µg/g fw	0	0	0	0
			Petun3galacet µg/g fw	0	0	0	0
			Petun3glucacet µg/g fw	0	0	0	0
			Malv3galacet µg/g fw	0	0	0	0
			Peon3glucacet µg/g fw	0	0	0	0
			Malv3glucacet µg/g fw	0	0	0	0
			TOTAL µg/g fw	1262.51	1333.43	1306.18	22.0572
			DELPH µg/g fw	398.864	418.773	407.23	5.96263
			CYAN µg/g fw	67.172	74.694	71.1987	2.18761
			PETUN µg/g fw	266.192	280.094	274.483	4.23097
			PEON µg/g fw	25.069	28.679	26.687	1.05876
			MALV µg/g fw	505.216	548.838	526.585	12.6003
			Delph3gal %	19.787	20.798	20.4393	0.326706
			Delph3gluc %	0.53	0.603	0.568333	0.0211529
			Cyan3gal %	3.964	4.157	4.04833	0.0570273
			Delph3ara %	9.943	10.327	10.178	0.118899
			Cyan3gluc %	0.177	0.194	0.184333	0.00504425
			Petun3gal %	13.875	14.172	14.0703	0.097694
			Cyan3ara %	1.119	1.265	1.21533	0.0481745
			Petun3gluc %	0.623	0.679	0.647333	0.0165764
			Peon3gal %	1.565	1.677	1.60367	0.0366848
			Petun3ara %	6.28	6.326	6.298	0.0141892
			Malv3gal %	27.179	28.065	27.575	0.260049
			Peon3ara %	0.417	0.473	0.438333	0.0174865
			Malv3gluc %	0.89	0.959	0.921667	0.0201191
			Malv3ara %	11.62	12.136	11.811	0.163331
			Delph3galacet %	0	0	0	0
			Delph3glucacet %	0	0	0	0
			Cyan3galacet %	0	0	0	0
			Cyan3glucacet %	0	0	0	0
			Delph3araacet %	0	0	0	0
			Petun3galacet %	0	0	0	0
			Petun3glucacet %	0	0	0	0
			Malv3galacet %	0	0	0	0
			Peon3glucacet %	0	0	0	0
			Malv3glucacet %	0	0	0	0
			DISUB %	7.306	7.752	7.49033	0.13443
			TRISUB %	92.248	92.694	92.5097	0.13443
			METHOX %	62.914	64.097	63.366	0.368896
			ACET %	0	0	0	0
			DELPH %	30.302	31.663	31.186	0.442462
			CYAN %	5.32	5.602	5.44833	0.0823859
			PETUN %	20.786	21.177	21.0157	0.11793
			PEON %	1.986	2.151	2.042	0.0545069
			MALV %	39.747	41.16	40.308	0.433072
	LEGACY	WATER	Delph3gal µg/g fw	164.778	179.214	170.144	4.56031
			Delph3gluc µg/g fw	3.857	4.106	3.99833	0.0738249
			Cyan3gal µg/g fw	26.396	30.769	28.862	1.29295
			Delph3ara µg/g fw	70.842	77.875	73.3077	2.28608
			Cyan3gluc µg/g fw	1.032	1.213	1.106	0.0547936
			Petun3gal µg/g fw	120.591	131.544	126.186	3.16408
			Cyan3ara µg/g fw	5.026	8.461	6.59733	1.00231
			Petun3gluc µg/g fw	4.741	5.078	4.93067	0.0995596
			Peon3gal µg/g fw	14.355	15.179	14.7347	0.240056
			Petun3ara µg/g fw	51.523	60.063	56.0587	2.47956
			Malv3gal µg/g fw	317.01	341.786	328.005	7.28654
			Peon3ara µg/g fw	2.857	4.424	3.63267	0.452422
			Malv3gluc µg/g fw	6.746	8.358	7.43067	0.480902
			Malv3ara µg/g fw	150.079	173.494	159.197	7.23837
			Delph3galacet µg/g fw	0	0	0	0
			Delph3glucacet µg/g fw	0	0	0	0
			Cyan3galacet µg/g fw	0	0	0	0
			Cyan3glucacet µg/g fw	0	0	0	0
			Delph3araacet µg/g fw	0	0	0	0
			Petun3galacet µg/g fw	0	0	0	0
			Petun3glucacet µg/g fw	0	0	0	0
			Malv3galacet µg/g fw	0	0	0	0
			Peon3glucacet µg/g fw	0	0	0	0
			Malv3glucacet µg/g fw	0	0	0	0
			TOTAL µg/g fw	950.073	1027.61	984.192	22.8605
			DELPH µg/g fw	239.477	261.195	247.45	6.90181
			CYAN µg/g fw	32.454	40.303	36.5653	2.2735
			PETUN µg/g fw	177.087	193.212	187.175	5.07661
			PEON µg/g fw	17.212	19.094	18.3673	0.584037
			MALV µg/g fw	477.774	523.638	494.633	14.5662
			Delph3gal %	17.073	17.44	17.2857	0.109885
			Delph3gluc %	0.4	0.414	0.406667	0.00405518
			Cyan3gal %	2.569	3.156	2.94067	0.186612
			Delph3ara %	7.304	7.578	7.446	0.0792549
			Cyan3gluc %	0.1	0.128	0.112667	0.00819214
			Petun3gal %	12.303	13.493	12.8297	0.350254
			Cyan3ara %	0.489	0.868	0.673667	0.109515
			Petun3gluc %	0.461	0.523	0.501667	0.0203415
			Peon3gal %	1.428	1.598	1.49933	0.0509422
			Petun3ara %	5.423	5.845	5.691	0.134497
			Malv3gal %	33.26	33.367	33.329	0.0345591
			Peon3ara %	0.293	0.431	0.368333	0.0403375
			Malv3gluc %	0.71	0.813	0.753333	0.0308347
			Malv3ara %	15.394	16.883	16.1627	0.430516
			Delph3galacet %	0	0	0	0
			Delph3glucacet %	0	0	0	0
			Cyan3galacet %	0	0	0	0
			Cyan3glucacet %	0	0	0	0
			Delph3araacet %	0	0	0	0
			Petun3galacet %	0	0	0	0
			Petun3glucacet %	0	0	0	0
			Malv3galacet %	0	0	0	0
			Peon3glucacet %	0	0	0	0
			Malv3glucacet %	0	0	0	0
			DISUB %	5.016	5.9	5.594	0.289167
			TRISUB %	94.1	94.984	94.406	0.289167
			METHOX %	70.906	71.424	71.1353	0.152448
			ACET %	0	0	0	0
			DELPH %	24.79	25.418	25.138	0.184449
			CYAN %	3.158	4.134	3.72667	0.293067
			PETUN %	18.609	19.819	19.0223	0.398427
			PEON %	1.766	1.978	1.86733	0.0613768
			MALV %	49.491	50.957	50.2453	0.423735
		MELATONIN	Delph3gal µg/g fw	194.862	239.752	216.22	13.0042
			Delph3gluc µg/g fw	4.584	5.598	5.13733	0.296361
			Cyan3gal µg/g fw	31.66	36.279	34.12	1.34186
			Delph3ara µg/g fw	84.995	102.602	92.547	5.23451
			Cyan3gluc µg/g fw	1.129	1.284	1.20233	0.0449382
			Petun3gal µg/g fw	150.981	180.506	164.395	8.62915
			Cyan3ara µg/g fw	9.281	11.383	10.3533	0.60717
			Petun3gluc µg/g fw	5.767	6.44	6.099	0.19433
			Peon3gal µg/g fw	16.63	16.861	16.7807	0.0753886
			Petun3ara µg/g fw	62.528	73.62	67.2237	3.31297
			Malv3gal µg/g fw	365.928	410.826	393.496	13.9353
			Peon3ara µg/g fw	3.014	3.241	3.13533	0.0659958
			Malv3gluc µg/g fw	6.947	8.739	7.84933	0.517345
			Malv3ara µg/g fw	173.44	190.18	179.769	5.24589
			Delph3galacet µg/g fw	0	0	0	0
			Delph3glucacet µg/g fw	0	0	0	0
			Cyan3galacet µg/g fw	0	0	0	0
			Cyan3glucacet µg/g fw	0	0	0	0
			Delph3araacet µg/g fw	0	0	0	0
			Petun3galacet µg/g fw	0	0	0	0
			Petun3glucacet µg/g fw	0	0	0	0
			Malv3galacet µg/g fw	0	0	0	0
			Peon3glucacet µg/g fw	0	0	0	0
			Malv3glucacet µg/g fw	0	0	0	0
			TOTAL µg/g fw	1118.24	1286.33	1198.33	48.6868
			DELPH µg/g fw	284.441	347.952	313.904	18.4768
			CYAN µg/g fw	42.225	48.856	45.6757	1.91897
			PETUN µg/g fw	219.276	260.566	237.718	12.1213
			PEON µg/g fw	19.644	20.092	19.916	0.137947
			MALV µg/g fw	548.561	608.868	581.114	17.5738
			Delph3gal %	17.426	18.638	18.015	0.350287
			Delph3gluc %	0.41	0.439	0.428	0.00907377
			Cyan3gal %	2.66	3.078	2.85267	0.121767
			Delph3ara %	7.564	7.976	7.71367	0.131601
			Cyan3gluc %	0.093	0.108	0.100667	0.00433333
			Petun3gal %	13.502	14.033	13.706	0.165164
			Cyan3ara %	0.78	0.93	0.865	0.044441
			Petun3gluc %	0.501	0.516	0.509667	0.00448454
			Peon3gal %	1.31	1.508	1.405	0.0572975
			Petun3ara %	5.504	5.723	5.60633	0.0636248
			Malv3gal %	31.938	33.916	32.8593	0.574995
			Peon3ara %	0.252	0.282	0.262333	0.00983757
			Malv3gluc %	0.611	0.734	0.655333	0.0394391
			Malv3ara %	14.57	15.711	15.022	0.350046
			Delph3galacet %	0	0	0	0
			Delph3glucacet %	0	0	0	0
			Cyan3galacet %	0	0	0	0
			Cyan3glucacet %	0	0	0	0
			Delph3araacet %	0	0	0	0
			Petun3galacet %	0	0	0	0
			Petun3glucacet %	0	0	0	0
			Malv3galacet %	0	0	0	0
			Peon3glucacet %	0	0	0	0
			Malv3glucacet %	0	0	0	0
			DISUB %	5.197	5.898	5.485	0.211793
			TRISUB %	94.102	94.803	94.515	0.211793
			METHOX %	69.152	70.469	70.0253	0.436685
			ACET %	0	0	0	0
			DELPH %	25.437	27.05	26.157	0.473599
			CYAN %	3.547	4.109	3.818	0.162543
			PETUN %	19.599	20.256	19.8213	0.217353
			PEON %	1.562	1.79	1.66733	0.0663861
			MALV %	47.334	49.219	48.5363	0.603005
